# Supplementary material for: Genetic and cytological analyses reveal the recombination landscape of a partially differentiated plant sex chromosome in kiwifruit
Source: BMC Plant Biol. 2019 Apr 30;19:172. doi: 10.1186/s12870-019-1766-2 (PMC6492441; doi:10.1186/s12870-019-1766-2)
Supplement: Supplementary file 1 — Table S1. Primer sequences for microsatellite analysis. (XLSX 16 kb) [file 12870_2019_1766_MOESM1_ESM.xlsx]

## Sheet: Sheet1
Primer Name	Microsatellite	Forward Primer	Reverse Primer
Ke1026	(TC)7	GACACGCCACTGAACACGAAT	CTCTAGTGTTCATAGCAACCTCA
Ke1021	(CT)12(TC)8	TCACTGACAACAGCACTTGG	AGACTGTCCAGAGCTGTTTC
Ke1020	(AT)8(AC)4	AGCACATGTACAGTTAAACGGAG	TGCAATGTATCTCTTATCTGACGC
Ke1019	(AG)7	AGCTGAGCACATGTTCCACT	ACCTGGAACGTAGGAGAAT
Ke225	(CT)16	TGTCTCCACCACACATACGC	GAATTGAAGTTGGAGTAAGCTCCT
Ke1016	(AG)8	AGAGCTCAATCAACAAGTCCCAC	TGGTGTTATGTGTGTTGTTG
Ke1185	(CT)16	TCATCCTGGCCATGACTAGT	TAGCAGTGCATGCAGAAGCTGT
Ke1013	(AG)14	ACCACACGTGCACACACATGCCAA	TAGCTAGAACCATTGAGGGAGG
Ke1010	(AG)7	TGACCACATGGTAGTATGACTC	TCGTGAGAATACCTCGTGAAAC
Ke1009	(AT)8(TG)10	TGACTAGTCATGACACACATGCC	TCTCTAACACTCTGTCCGTGTC
Ke1251	(AG)17	TAGAGCAGGAGTCAAGTAGGGA	TCACTCTCTACCTACGTTCTCCC
Ke1035	(TG)6(AT)8	TGAAGGCATCACAAGTTCACC	TGGGTTTCTGTCCAGTTTGATG
Ke1180	(CT)9(GT)17	TGGTTCTCATGGTCCCCAAT	AGCTATGGCAAGGAACAAAGC
Ke1040	(CT)9(GT)21	TGGTTCTCATGGTCCCCAAT	TGGCAAGGAACAAAGCTTCATGG
Ke1039	(GT)14(GA)10	TAGGTGTCCTCCTCCTAGGAGATT	GATTCCTCGTAGCATGTTTCGCGA
Ke1038	(CT)23	TCCCAAAGGCCATGCGCATCCATA	TGCAGAATGACCAGTAGATG
Ke1195	(CT)12(CA)12	TGGTCTGTCTGAAGGACTAATC	AAGCATCCCCTAACATAGCTCCTG
Ke511	(CT)12	GGGCAAACAACCCTAATCCT	GTTTCAATCCGTGTATGTGTGTGTG
Ke216	(AG)16	AACGATACATCATACATATTTT	TTTCCATGCCTTCAAT
Ke302	(CT)12	CTCGTTTCTCTC	GTTTCACCAAGACAGTAGATA
Ke470	(TC)18	CAAGTCATAACCTGCGTCTCG	GTTTGAGCGAAACTGAGAAGAAATTCA
